# Supplementary material for: Disseminated intravascular coagulation, associated factors and clinical outcomes among critically Ill septic adults admitted to a tertiary hospital in Ethiopia: A prospective longitudinal study
Source: PLoS One. 2025 Aug 22;20(8):e0330842. doi: 10.1371/journal.pone.0330842 (PMC12373190; doi:10.1371/journal.pone.0330842)
Supplement: S1 Dataset — (XLSX) [file pone.0330842.s002.xlsx]

## Sheet: Sheet1
Code	DICOA	Residence	Education	Marital	SIRS1	NEWS1	UVA1	MEWS1	MV	Vasopressor	Antibiotics	Foodsup	PLT1	PT1	APTT1	AST1	ALT1	PROCAL1	CRP1	organfailurestat	Comorbidity	TWBC1	Hg1
001S	0	1	1	1	3	8	4	5	1	0	1	0	220	14.9	36.3	105.2	74.5	1.31	66	0	1	21.3	13.5
002M	0	2	1	1	3	7	3	3	0	0	0	0	143	12.1	27.1	86.3	117.2		51	0	1	14.6	4.8
002S	1	2	2	2	3	10	5	7	1	0	1	0	337	15.8	32.1	287.54	99.42	0.14	110	1	1	9.1	13.6
003M	0	1	4	1	2	9	5	4	0	0	1	1	51	13.7	27.1	29.4	13.1			0	1	16.4	12.3
003S	1	2	2	2	2	11	5	7	1	0	1	1	61	13.8	26.8	2155	584.1	0.34	3	1	1	11.8	13.1
005M	0	2	2	2	3	8	2	7	1	0	1	1	201	13.5	30.1	39.59	16.75		167	1	1	31.4	6.3
005S	0	2	1	1	4	9	1	5	1	0	0	0	274	22.5	43.1	61.54	15.52	0.47	148	1	1	16.5	12.4
006M	0	2	2	1	2	4	4	4	0	0	1	1	397	124	127.8	241.9	171.9		11	1	1	14.3	13
008M	1	1	2	1	2	6	4	6	1	0	1	1	51	12.1	34.3	85.6	32.4	8	128	0	1	17.6	7.8
008S	0	1	1	1	2	10	1	6	1	0	0	0	294	25.2	55.7	327	155.9	19.22	169	1	1	27.8	9.8
009M	0	1	3	2	2	9	4	6	1	0	1	1	109	25.3	53.8	81.4	44.7	0	162	1	1	11.2	9
009S	0	2	1	1	3	9	1	6	1	0	1	1	463	13.9	26	52.9	27.1	0.47	146	0	0	17.4	12.9
010S	0	2	1	1	2	15	3	9	1	1	1	1	173	15.4	27.8	26.1	32.9	27.86	128	1	0	8.7	9.1
011M	0	2	4	2	2	7	5	7	1	0	1	1	913	18.9	73.7	59.8	33.7	3		1	1	15.6	5
012S	0	2	2	1	3	5	0	4	0	0	0	0	237	11.2	24.4	217.2	168.6	0.2	18	1	0	14.6	14.3
014S	0	2	2	2	3	9	3	3	1	0	0	0	668	121	234	76.4	49.2		107	0	0	18.4	13
015M	0	2	1	1	3	7	0	2	0	1	0	1	303	12.7	21.7	54.99	61.82	1	167	1	1	12.3	11.4
015S	1	2	1	1	2	7	0	5	1	0	0	0	56	15.6	36.7	63.8	33.4	0.1	153	1	0	4.83	5.8
017M	1	2	1	1	2	10	2	8	1	0	1	1	20	10.9	29	475.2	595.5	24	186	1	1	5	11.2
018M	0	2	1	1	2	6	5	5	0	0	1	1	106	17.5	28.3		0	1	200	1	1	10.1	6.9
018S	0	2	1	1	3	6	1	4	1	0	0	0	88	11.6	26.1	68.6	44.1	27.92	158	0	0	12.4	12.8
023M	0	1	4	1	3	11	4	5	1	1	1	1	649	14.1	31.8	46.8	19	32	151	1	1	21.3	12.9
024S	1	2	2	1	2	6	0	5	1	1	1	0	403			350.7	331.9	18.6	57	0	0	57.7	11.3
025M	0	1	4	1	3	6	0	3	1	0	0	1	209	13.4	26.8	42.8	28.6		10	1	1	16.3	16.8
026S	1	2	2	1	2	12	4	6	0	1	1	0	41	14.5	29.6	124.2	56	19	155	0	1	23	9.3
027M	0	1	1	1	1	4	0	2	0	0	1	1	209	11.3	32.7	34.5	27.1			0	0	5	16.2
027S	1	2	1	1	2	6	4	4	0	1	1	0	195	18.7	46.2	114	52	3	140	0	1	7.2	13.4
028M	0	2	3	2	2	8	5	5	1	0	1	1	457	10	23.6	46.4	42.8		11	0	0	4.8	11.6
029S	0	2	1	1	2	6	0	6	1	0	0	0	233	10.6	21.6	117.5	58.6	86	141	1	1	9.3	7.2
031M	0	2	1	1	3	5	0	4	1	0	0	0	725	19.5	27.4	106.2	46.1	56	68	0	0	17.7	6.4
032M	1	1	3	1	3	9	4	5	1	0	1	1	38	12.8	17.3	167.4	85.5	2	162	1	0	9.1	4.5
035M	0	1	4	1	2	10	4	5	1	0	1	1	171	13.6	26.9	43.8	0	12	108	1	1	6.1	9.4
037M	0	1	4	1	2	8	1	5	0	0	1	1	377	13.2	24.8	51.22	37.37	0		1	0	11.9	13.5
039S	0	1	2	1	2	6	0	6	1	0	0	0	228	24.2	47.6	63.7	36.8	10	186	0	0	5.2	14.6
040S	1	1	3	2	3	5	0	6	1	0	1	1	226	15.3	44.8	75.7	20.4	20	58	1	1	15.4	14.9
041S	1	2	2	1	2	8	2	5	1	0	0	0	19	49.9			0	79	188	0	1	6.6	12.2
042S	0	2	1	1	3	10	4	6	1	1	1	1	240	25.9		188.1	398.4	6	168	0	1	50.7	10.2
043S	0	1	3	1	3	12	4	9	1	0	1	0	140	15	43.8	25.9	12.5	46	171	0	1	11	12.2
044S	0	1	4	2	1	9	4	6	1	0	0	0	204	26.7	48.3	37	38	52	142	1	0	10.1	16.6
045M	1	2	1	1	4	7	1	3	1	0	0	0	28	2001	43.5	287.03	314.03	57	142	1	1	0.8	8
046S	0	2	3	2	2	8	3	3	0	0	1	0	295	13.6	29.1	14.8	17.7	6	168	0	1	12.3	11.6
047S	1	1	4	2	3	6	0	5	1	0	0	0	99	14.7	36.8	16.3	21.7	8	164	1	1	15	9
048S	0	2	3	2	3	6	4	3	0	0	1	1	513	12.4	26.5	19.1	20.5	2	167	1	0	19.3	12.5
049S	0	2	1	1	2	6	0	4	0	1	1	0	362	14.3	26.5	19.1	23.7	2	132	0	1	15.7	10.6
050M	1	1	2	1	4	12	0	5	0	0	1	0	22	10.1	34.7	207.16	40.46	14	57	0	1	2.8	7.9
051M	1	2	1	1	0	6	0	2	0	0	0	1	250	24.6	43.9	32.37	10.19	0	90	1	1	7.1	12.9
051S	0	1	2	1	1	6	4	4	1	0	0	0	102	13	25	38	23.3	5	141	0	0	5.8	8
054S	0	1	4	3	3	8	1	6	1	1	1	1	170	12.3	19.1	80.7	96.1	1	127	0	0	14.3	14.8
056S	0	2	1	1	3	11	5	9	1	1	1	0	291	11.6	24.6	45	11.7	4	114	1	1	26.5	12.7
057M	0	2	1	1	2	7	5	7	1	0	0	0	152	13.8	30	89.41	33.71	4		1	1	9.2	14.6
057S	0	2	2	1	3	7	2	5	1	0	0	0	129	10.5	24.3	27.4	6.43	2	154	1	0	25.3	17.1
058S	1	2	1	1	2	5	0	3	0	0	1	0	64	12.1	25.3	51.3	28	29	102	1	1	5.3	11.6
059S	1	2	4	1	3	12	1	5	0	1	1	0	23	16.9	27.3	21.4	13.2	2		1	1	12.1	12.1
061S	0	2	2	2	3	8	4	5	1	0	0	0	539	14.1	27.5	31.5	19.9	1	126	1	1	13.1	9.9
062S	1	2	2	2	3	9	1	7	1	1	1	0	42	12.9	24.4	275	175.8	58	136	0	1	12.1	14.4
064S	0	2	2	2	2	14	6	7	1	1	0	0	117	123.6	96.4	251	40	58	152	1	1	6.7	9.4
068S	0	2	2	2	1	6	4	3	0	1	0	0	286	14.1	34.4	22.1	15.3	2	64	1	1	4.8	8.5
069S	0	1	2	2	4	13	5	8	1	1	1	1	669	16.4	53.5	56.9	6.4	66	147	1	1	38.1	8.1
070S	0	2	2	1	2	7	4	4	1	0	0	0					0			1	1
072S	0	1	4	1	2	11	6	8	0	0	0	0	183	12.6	31	30.4	11.25	8	97	0	1	5.7	10
074S	0	2	3	1	2	6	1	6	1	0	0	0	64	14.1	23	32	34.8	6	138	1	1	17	13.8
076S	0	1	2	2	1	6	2	1	0	0	0	0	114	20	35.1	75.4	27.5	0	55	0	1	15.8	7.4
077S	1	2	2	2	3	9	2	8	1	0	1	0	37	16.8	39.5	116.1	24.3	42	167	1	1	2.3	23.2
078S	0	1	2	1	1	6	0	5	1	0	0	0	133	13	25.7	96.5	36.3	2	107	0	1	10.4	9.3
079S	0	2	2	3	2	7	4	4	0	1	1	0	689	16.5	27.3	11.7	8.4	2	69	0	1	19.6	11.2
081S	0	2	1	1	3	11	5	7	1	0	0	0	313	13.6	20.7	67.4	59.1	3	49	1	0	15.7	13.4
082S	1	2	1	1	4	8	1	7	1	0	1	0	206	15.6	19.2	366.7	118.4	1	131	0	0	18.5	20.1
083S	1	2	2	1	4	10	5	8	1	0	0	0	103	16	48	172.4	40	82	144	0	0	22.7	8.2
085S	0	1	4	2	1	2	4	3	0	0	0	0	274	13.2	27.2	40.2	16.3	0.1	21	1	1	8.1	19
086S	0	2	3	2	3	6	0	3	0	0	1	0	307	13.7	20.8	41.2	39.1	1	62	1	1	12.5	8.2
088S	0	2	2	1	3	8	5	7	0	0	0	0	319	16.7	38.4	34.7	37.2	2	53	1	1	17	12.3
089S	0	1	2	1	3	7	1	7	1	1	1	0	148	16.2	37.8	195.8	64.9	80	156	0	1	38.2	7.1
094S	0	2	2	1	1	6	1	4	0	0	1	0	159	13	21.1	54.2	42.2	2	103	1	1	4	10.2
095S	0	2	1	1	2	6	4	4	1	0	0	0	139	13.2	27.2	32.2	13	0	27	0	1	17.7	10
097S	1	2	2	2	2	5	1	7	1	0	0	0	40	14.8	45	353.8	342.3	31	160	1	1	3.4	10.7
099S	0	2	1	1	3	12	8	7	1	0	0	0	220	10.8	20.5	164.8	35.4	20	161	1	1	22.5	10.8
102S	0	2	1	1	3	6	0	5	1	0	1	0	125	22.4	37.4	81.5	57	44	152	1	1	18.8	16
103S	0	2	1	1	3	10	5	7	0	0	0	0	160	15.6	38.1	66.4	32.5	80	100	0	0	21	6.6
105S	0	2	1	4	2	8	2	5	0	0	1	0	312	13.5	26.4	290	230	28	116	0	1	11.5	10.8
106S	0	2	1	1	2	10	4	6	1	0	1	0	157	11.4	30.3	63.53	36.53	1.64		1	1	10.5	10.9
111s	1	2	1	1	2	7	0	5	1	0	0	0	86	13.3	29.5	26	39	8	164	1	1	11	15.1
112S	1	2	1	1	3	10	6	8	1	0	0	0	28	26.8	75.4	78.06	16.46	26	195	1	1	24.8	12.3
113S	0	2	3	2	3	10	5	9	1	0	1	0	193	15.8	38.4	109.93	40.12	14	192	1	0	9.3	11.9
115s	0	2	2	1	2	7	1	7	1	0	0	0	196	17.7	32.8	156.42	46.75	61	199	1	1	7.2	12.3
117s	0	1	3	1	4	14	8	12	1	1	1	1	85	13.3	23.3	64.29	33.16	0		1	1	12.9	9.5
118S	0	2	2	1	3	5	5	5	0	0	1	0	349	13.9	26.3	33.72	31.64	2	53	1	1	10.2	7.5
119S	0	2	1	1	4	8	1	3	0	1	1	0	88	18.7	49.6	22.55	7.18	7	147	1	0	45	8.5
120S	0	2	1	1	4	13	5	9	1	0	1	0	95	13.7	36.6	76.47	38.08	17	148	1	1	13.8	6.2
121s	0	1	2	1	2	5	5	6	1	0	1	0	146	10.8	32.4	97	39	16	100	1	1	14.6	11.5
124s	0	1	1	1	3	9	5	7	1	0	0	0	159	14	25.9	21	24	2	148	1	1	19.3	8.4
125S	0	1	1	1	2	4	0	3	1	0	0	0	343	12.4	30.3	57.97	18.14	0	53	1	1	23	10.7
128s	0	1	2	1	3	13	9	10	1	1	1	1	148	9.3	20.2	113.32	33	7	97	0	0	5.8	11.5
129S	0	2	1	1	2	11	1	7	0	0	1	0	115	12.6	36	43	19	25		1	1	6	7.8
130S	0	2	1	1	2	5	0	3	0	0	1	0	148	14.7	21.5	21.9	19.19	0.1		1	1	9.9	10.9
137S	0	2	4	1	1	5	0	0	1	0	0	0	207	13.2	24.7	118.57	43.81	1	167	1	1	9.1	12.2
139S	0	2	3	2	1	6	6	3	1	0	0	0	111	13.5	28.4	59.48	33.36	4	70	1	1	7	7.7
140S	0	2	1	1	1	3	4	2	1	0	0	0	135	13.2	29.8	39.75	11.94	1	49	1	1	9.4	10.7
141S	0	2	4	1	4	11	5	8	1	1	1	1	199	18.7	32.2	50.69	25.09	40	103	1	0	23.2	12
142S	0	2	1	1	2	2	0	2	0	0	1	1	82	14.3	25.1	62.46	42.46	0.1	36	1	1	0.6	8.8
143S	1	1	4	1	4	9	0	7	1	1	1	1	32	23.8	42.5	331.6	344.36	1	43	1	0	23.3	12.1
150S	0	1	2	2	4	6	4	4	0	0	1	1	232	20.4	33.4	42.8	21.82	3	102	0	1	14.8	16.2
152S	1	1	4	1	3	11	5	8	1	0	0	0	280	14.8	36.2	77.7	39.1	2	58	1	1	13.1	13
153S	0	2	2	1	1	3	0	2	0	0	1	0	406	11.6	37.6	95.75	133.71	1	20	1	1	8.9	14.2
155S	1	2	2	2	3	14	7	8	1	0	0	0	386	12.4	50.1	192.83	53	45	118	1	1	15.7	7.8
156S	0	2	2	1	3	10	4	6	1	0	0	0	81	14.4	32.8	143.98	49.97	76	145	1	1	12.5	8.9
158S	0	1	4	1	2	6	4	5	1	0	1	1	235	13.1	27.3	123.82	58.49	0	96	1	0	7.3	15.8
160S	0	2	1	1	2	3	0	2	1	0	1	0	296	11	27.4	54.95	30.64	1	79	1	1	13	12.9
163S	0	2	1	1	1	4	4	3	1	0	0	0	216	15	34.9	104.01	29.26	6	151	1	1	5.5	11.9
169S	0	2	2	1	3	6	0	3	0	1	1	1	226	23.2	46.1	66.05	29.68	44	157	1	0	17.1	12.2
170S	0	2	2	1	1	4	5	5	0	0	1	1	228	17.6	34.1	8.36	13.4	2	119	0	0	8.3	14
171s	0	1	3	1	2	4	0	3	1	1	1	1	200	13.9	30.3	45	45	6	73	1	0	17	12.9
182S	0	1	1	1	3	7	0	4	1	1	1	1	186	10.3	24	57	19	0.1	200	0	1	12.9	13.9
183S	1	2	1	1	3	7	1	5	1	1	1	1	95	16.1	28.6	284.93	157.95	2	152.9	0	0	12.82	10
184S	0	1	2	2	3	8	5	7	0	0	1	0	255	12.1	25.9	61.85	23.68	2	128.9	0	0	6.5	10.4
185S	0	2	1	1	2	6	0	4	1	1	1	1	129	13.1	28.3	49.06	30.3	12	177.9	1	0	13.5	15.4
186S	0	2	2	2	1	3	0	4	0	0	1	0	96	10.8	25.4	149.89	40.88	10	87.5	0	1	10.7	4.1
190s	1	2	2	2	1	4	0	2	1	0	0	0	138	13.6	35	112.44	32.69	0	200	0	0	7.9	12.5
192s	0	2	2	2	2	5	1	3	1	0	0	0	178	14	28	37.75	20.1	1	200	0	0	15.9	16.7
196s	0	2	2	2	3	13	5	9	1	0	1	1	211	12	27.4	80.38	25.8	2	49.2	1	0	13	10.1
197S	0	1	3	1	1	3	0	4	1	1	1	0	117	12.6	37.9	26.59	39.36	0.1	23.5	1	1	9.8	16.6
203s	0	1	4	1	3	9	5	8	1	1	1	1	169	19.7	46.3	57	22.25	4	200	1	0	23.2	12.8
205S	0	2	2	1	4	11	5	8	1	0	1	0	268	11.2	27.6	53.73	20.7	8	178.8	0	1	18	4.7
206S	1	2	2	1	3	6	5	8	1	1	1	1	351	16.5	21.8	50.33	24.86	0.84	187.3	0	0	12.6	12.6
208S	0	2	2	2	4	11	7	6	0	0	1	0	178	11.8	32	29.78	16.38	1.46	181.4	1	1	42.8	12.8
210S	0	1	4	2	2		2	3	0	0	1	0	372	10.1	24.3	30.54	16.4	0.1	4	0	0	6	11.4
215S	0	2	2	1	2	8	6	5	0	0	1	1	152	11.4	25	40.86	89.42	1.12	31	1	1	8.3	14.9
220S	0	1	3	2	2	3	0	5	1	0	1	1	323	12	27.3	140.76	83.9	0.52	200	1	0	8.1	9.6
222S	0	1	2	1	1	5	5	3	0	0	1	1	167	11.6	28.2	25.88	11.62	0.1	200	1	1	11.6	9.8
228S	0	2	3	2	4	11	6	7	1	0	1	1	201	16.4	41.2	46.41	31.69			1	1	13.6	14.2
229S	1	2	2	2	3	14	8	9	1	0	1	1	181	40.5	64	35.39	42.59		103.3	1	1	7.7	11.9
230S	1	2	3	1	3	9	5	7	1	1	1	1	113	16.3	43.6	78.41	33.87		160	1	1	25.4	8.8
54M	0	1	2	2	2	6	5	5	1	0	1	1	388	10.6	24.6	36.8	60.96		25.5	1	0	15	17.7
56M	0	2	1	1	3	7	5	5	1	1	1	1	100	15.3	29.5	459.46	160.45	7	200	1	1	17.6	17.7
58M	0	2	2	1	4	8	5	5	1	0	1	1	107	10.1	28.9	69.55	43.91		158.8	0	1	15.9	13.4
59M	0	2	3	1	2	8	0	2	1	0	1	1	193	11.4	28	137.53	86.97	0	142.3	0	0	6.4	16.9
65M	1	2	1	3	3	7	1	3	0	0	0	0	0	14.3	29.8	24.08	11.77		74.8	1	1	0.7	3.3
66M	0	2	1	1	1	10	7	4	0	0	1	1	128	14.4	37.7	90.55	26.28		141.9	0	1	7.9	7.8
68M	0	1	2	2	3	11	6	9	1	1	1	0	481	23.5	32.1	36.58	15.89		176.4	1	1	30.8	13.9
70M	1	2	2	2	4	14	6	12	1	1		0	114	21.8	44.8	415.5	186.01			1	0	20.6	12.9
M39	1	2	4	2	1	6	0	3	1	0	0	0	76	20.1	51.2	189.26	232.68	1	67	0	1	5.7	10.2
M40	1	2	1	1	3	14	4	7	1	0	1	0	34	13.9	31.8	152.67	51.58	1	12	0	0	1.9	11.7
M41	0	2	4	1	3	9	0	4	1	0	1	1	151	1.64	38.4	155.44	130.2	1	78	1	1	18.8	14.5
S122	1	2	1	1	3	12	3	6	1	0	0	0	232	13.6	20.3	55.62	25.25	1	67	1	1	24.4	19.6
S203	0	2	2	1	2	10	6	5	1	1	1	1	411	16.6	44.9	44.14	13.52	2	134	1	1	6.3	11.1
S204	1	1	1	2	3	15	9	11	1	1	1	1	18	18.4	37.1	212.14	106.74	8		1	1	1.2	4.6
S207	0	2	2	2	2	8	5	6	0	0	1	0	193	14.3	41.1	128.52	48.49			0	1	5.9	11.4
S221	0	2	2	1	1	6	4	3	1	0	1	1	168	10.2	28.9	94.43	29.06			1	1	11.6	8
S223	0	2	3	2	2	8	4	7	1	0	1	1	81	13	32.1	42.33	25.64		88.9	1	1	10.6	15.2
